# Supplementary material for: A Novel Plant-Derived Choline Transporter-like Protein 1 Inhibitor, Amb544925, Induces Apoptotic Cell Death via the Ceramide/Survivin Pathway in Tongue Squamous Cell Carcinoma
Source: Cancers (Basel). 2022 Jan 10;14(2):329. doi: 10.3390/cancers14020329 (PMC8773621; doi:10.3390/cancers14020329)
Supplement: Supplementary file 1 [file cancers-14-00329-s001.zip]

Archive with 3 entries (2 files):
- supplementary/
- supplementary/cancers-1481792-original image.pdf
- supplementary/cancers-1481792-supplementary.pdf
